# Supplementary material for: Providing Biological Plausibility for Exposure–Health Relationships for the Mycotoxins Deoxynivalenol (DON) and Fumonisin B1 (FB1) in Humans Using the AOP Framework
Source: Toxins (Basel). 2022 Apr 13;14(4):279. doi: 10.3390/toxins14040279 (PMC9030459; doi:10.3390/toxins14040279)
Supplement: Supplementary file 1 [file toxins-14-00279-s001.zip]

Archive with 1 entries (1 files):
- toxins-1658206-supplementary.pdf
